# Supplementary material for: Selective Pressure of Heavy Metals on Soil Microbial Taxa near a Smelting Area
Source: Toxics. 2025 Nov 27;13(12):1025. doi: 10.3390/toxics13121025 (PMC12737216; doi:10.3390/toxics13121025)
Supplement: Supplementary file 1 [file toxics-13-01025-s001.zip]

Archive with 1 entries (1 files):
- toxics-3973758-supplementary.pdf
